# Supplementary material for: Disodium Fumarate Alleviates Endoplasmic Reticulum Stress, Mitochondrial Damage, and Oxidative Stress Induced by the High-Concentrate Diet in the Mammary Gland Tissue of Hu Sheep
Source: Antioxidants (Basel). 2023 Jan 18;12(2):223. doi: 10.3390/antiox12020223 (PMC9952365; doi:10.3390/antiox12020223)
Supplement: Supplementary file 1 [file antioxidants-12-00223-s001.zip]

Archive with 1 entries (1 files):
- antioxidants-2144186-supplementary.pdf
